# Supplementary material for: Assessment of Chromium Contamination in Aquatic Environments near Tannery Industries: A Portuguese Case Study
Source: Toxics. 2025 Dec 11;13(12):1068. doi: 10.3390/toxics13121068 (PMC12737648; doi:10.3390/toxics13121068)
Supplement: Supplementary file 1 [file toxics-13-01068-s001.zip]

Archive with 1 entries (1 files):
- toxics-3987393-supplementary.pdf
